# Supplementary material for: FBXO32 links ubiquitination to epigenetic reprograming of melanoma cells
Source: Cell Death Differ. 2021 Jan 18;28(6):1837–48. doi: 10.1038/s41418-020-00710-x (PMC8184796; doi:10.1038/s41418-020-00710-x)
Supplement: Supplementary file 2 — supplemental table 1 [file 41418_2020_710_MOESM2_ESM.xlsx]

## Sheet: Feuil1
Supplemental table 1. List of the 331 genes regulated by FBXO32 silencing, 216 down-regulated, 115 up-regulated.
Symbol	Expr	Log FC	Adj p-value
REEP5	9.393	-2.546	0.0043
TMEM245	9.671	-2.433	0.0043
FBXO32	8.985	-2.326	0.00311
TSPAN6	9.317	-2.038	0.00591
UHMK1	9.66	-2.037	0.00807
CDK6	10.161	-1.996	0.00976
MRPL17	10.825	-1.949	0.00394
GPD2	8.089	-1.943	0.0208
LAMP2	8.098	-1.93	0.00494
OXSR1	9.633	-1.879	0.00561
ZWINT	9.674	-1.844	0.0043
SLC25A13	10.471	-1.736	0.00311
GOLT1B	8.079	-1.699	0.00591
CHST13	12.644	-1.673	0.0271
SMIM13	9.935	-1.664	0.00623
MRPS27	10.12	-1.651	0.0067
GNB4	11.094	-1.65	0.0075
FHOD3	8.813	-1.629	0.00311
UBE2J1	8.502	-1.558	0.00394
SNX4	9.241	-1.558	0.0067
SLC4A7	6.984	-1.526	0.00774
TMEM167A	9.206	-1.524	0.0043
IVNS1ABP	10.681	-1.521	0.00772
GNB1	11.554	-1.506	0.00311
CNOT6	7.158	-1.5	0.00311
DENND6A	9.887	-1.49	0.00311
KAT2B	8.48	-1.466	0.00385
SYPL1	10.634	-1.447	0.0043
ERP29	8.973	-1.438	0.00544
LRRN4CL	7.216	-1.432	0.0145
INSIG1	9.823	-1.426	0.00311
MIGA1	8.703	-1.413	0.00518
STAT6	10.561	-1.411	0.0043
TDG	11.077	-1.369	0.00455
AP1G1	9.163	-1.325	0.0043
CCSER2	8.144	-1.306	0.00385
PPIP5K2	8.935	-1.303	0.0043
IL13RA1	9.884	-1.302	0.00876
ZDHHC13	7.473	-1.266	0.00989
VAMP3	9.342	-1.264	0.0043
SRXN1	11.34	-1.262	0.0043
JAZF1	8.071	-1.26	0.00867
MOB1B	8.215	-1.258	0.0132
MYO1D	9.21	-1.254	0.00385
RCOR1	8.931	-1.253	0.00311
GRK3	8.838	-1.246	0.00311
ARFGEF1	8.435	-1.233	0.00595
CD44	10.659	-1.231	0.0384
CORO1C	11.348	-1.216	0.00636
ATP6V0A4	9.455	-1.211	0.0134
IPO7	9.177	-1.207	0.0123
FZD6	7.994	-1.2	0.0305
TMEM64	8.243	-1.2	0.00861
ANO6	9.219	-1.185	0.00833
RBMS1	11.685	-1.166	0.00824
SLC22A18	11.681	-1.164	0.0158
FAM78A	8.49	-1.162	0.0132
MEX3C	10.307	-1.157	0.00772
QSOX2	7.874	-1.152	0.0226
TMEM30A	10.792	-1.143	0.0207
GPR19	9.08	-1.133	0.0426
STX3	9.021	-1.131	0.00699
H1-9	10.509	-1.129	0.0132
SLC22A18AS	8.317	-1.128	0.0372
C3orf18	8.033	-1.122	0.0441
CORO2A	8.542	-1.119	0.0305
HNRNPK	11.496	-1.118	0.0089
NLN	7.716	-1.108	0.00867
CCNA2	8.996	-1.105	0.0284
RAP1GDS1	8.076	-1.096	0.0161
EIF5A2	7.86	-1.091	0.0135
PDHX	9.327	-1.091	0.00602
PHTF2	9.494	-1.089	0.0293
SLC25A24	9.261	-1.083	0.00385
PI15	8.582	-1.082	0.0293
ETNK1	8.685	-1.082	0.0228
FBXO28	8.066	-1.076	0.00825
MAD2L1	9.804	-1.076	0.0212
RCHY1	6.516	-1.069	0.0432
MTMR2	7.747	-1.069	0.016
TPCN2	8.32	-1.062	0.00755
NIPA1	8.761	-1.062	0.0145
ASAP2	9.041	-1.06	0.0043
NREP	8.707	-1.058	0.00385
TMEM177	11.32	-1.058	0.0043
CADM1	9.992	-1.051	0.0067
OBSL1	9.524	-1.05	0.013
TFF3	7.335	-1.043	0.0043
DYNLT3	8.802	-1.043	0.0243
PRKCE	7.502	-1.042	0.00824
NAPEPLD	8.324	-1.042	0.0112
RHNO1	8.034	-1.037	0.0481
HIVEP2	8.407	-1.032	0.0117
TMEM173	9.698	-1.032	0.0067
TBCEL	6.594	-1.023	0.0043
CMTM4	9.497	-1.023	0.0115
XPR1	7.436	-1.02	0.0067
GSKIP	10.296	-1.014	0.0179
ZNF264	7.55	-1.008	0.0158
MYL5	7.681	-1.004	0.00755
NUMBL	8.395	-1.003	0.00861
PPCS	9.361	-1.003	0.00867
TBC1D1	6.683	-0.997	0.0043
COMMD2	7.331	-0.99	0.00795
SLC9A8	8.184	-0.98	0.0337
PANK3	9.904	-0.98	0.0145
LOC100130370	7.762	-0.978	0.01
NQO2	10.274	-0.976	0.0239
CDCA7	8.982	-0.974	0.00976
IL17RD	6.508	-0.969	0.0174
PLSCR4	6.612	-0.969	0.0145
ABLIM3	8.097	-0.969	0.00772
MBD2	10.779	-0.968	0.0238
DNAH11	7.121	-0.967	0.00867
GPR137B	11.412	-0.965	0.0441
SPTSSA	9.232	-0.962	0.00772
BTBD7	7.857	-0.961	0.00634
PDHB	11.079	-0.961	0.0151
FMR1	7.221	-0.959	0.00755
CCDC115	10.526	-0.958	0.0103
BLOC1S6	10.657	-0.955	0.0145
WWC3	7.883	-0.953	0.0254
BLMH	9.374	-0.952	0.0395
UCN2	12.039	-0.946	0.0308
GALNT3	7.113	-0.943	0.0267
ID3	11.219	-0.941	0.0239
KLK6	7.013	-0.938	0.0254
HMGCS1	8.624	-0.937	0.039
TMEM187	8.241	-0.931	0.0103
BMP2K	6.79	-0.927	0.00591
ECHDC1	9.736	-0.918	0.0207
TRPM1	6.569	-0.914	0.0484
VGF	16.752	-0.913	0.0428
TEX30	9.5	-0.91	0.0148
ACSF2	8.471	-0.907	0.00699
CCSAP	7.755	-0.903	0.0147
PHC3	9.347	-0.903	0.00825
MYLK	8.027	-0.899	0.0483
ARHGEF17	9.462	-0.898	0.0112
RHBDL1	9.679	-0.898	0.0444
C20orf194	9.134	-0.897	0.0277
HSDL1	7.394	-0.895	0.00867
CMTR2	6.981	-0.892	0.019
P2RX7	9.667	-0.886	0.027
ID2	8.184	-0.885	0.0228
SLC25A40	6.83	-0.88	0.0319
WDR81	12.054	-0.878	0.00825
GMIP	9.072	-0.877	0.0174
CUL4A	10.951	-0.877	0.0394
ATP6V1C1	11.446	-0.875	0.0189
GSEC	7.683	-0.874	0.0305
RBBP4	10.644	-0.874	0.0157
RFC5	11.236	-0.873	0.0481
TPM3	11.287	-0.872	0.0155
RHOQ	7.263	-0.871	0.0288
PPP6C	11.194	-0.871	0.0067
RNF38	9.129	-0.867	0.019
BAIAP2	9.387	-0.861	0.0145
MT1L	13.02	-0.856	0.04
BRWD1	7.406	-0.853	0.0067
CASP7	9.407	-0.853	0.0176
KIF23	8.646	-0.852	0.0381
SYNC	7.781	-0.85	0.027
FAM126B	8.071	-0.844	0.018
PFKFB4	10.112	-0.841	0.0161
MAP3K2	8.438	-0.839	0.048
MAGEA10	7.62	-0.837	0.0377
RAB11FIP1	8.148	-0.837	0.0163
MICALL2	10.148	-0.837	0.0337
RHPN2	11.219	-0.837	0.00755
LY96	9.166	-0.834	0.0492
IFFO2	10.15	-0.828	0.0067
SLC19A2	10.668	-0.823	0.0271
MCMBP	10.591	-0.822	0.0186
NSD2	7.711	-0.82	0.0216
SIPA1L2	9.361	-0.816	0.0145
ATP5MC3	15.595	-0.816	0.019
GHDC	8.64	-0.814	0.0193
NAT8L	8.337	-0.812	0.0145
GNPTAB	10.781	-0.812	0.0212
HMBOX1	8.24	-0.811	0.0337
MT1E	11.718	-0.809	0.0384
PDS5B	7.169	-0.806	0.00832
ARHGAP4	13.088	-0.806	0.0426
NT5E	7.08	-0.802	0.0209
FLNA	6.8	-0.8	0.0242
S100B	7.626	-0.8	0.0174
GATAD2A	8.83	-0.799	0.01
NDUFA5	11.304	-0.797	0.00867
SPIN1	8.247	-0.795	0.0134
MT1HL1	12.939	-0.794	0.0441
SMARCD3	10.633	-0.792	0.0341
CHD9	7.881	-0.791	0.0134
C2orf69	8.052	-0.79	0.00867
PIP4K2A	9.862	-0.79	0.019
SLC7A8	6.699	-0.786	0.0117
OVOS2	12.043	-0.785	0.039
TMEM63A	7.393	-0.778	0.0112
YAP1	9.685	-0.776	0.0383
UQCRB	12.912	-0.776	0.018
NRAS	8.849	-0.775	0.0292
TEX19	6.65	-0.77	0.0204
PANX2	7.098	-0.768	0.0126
PPP1R2	7.258	-0.766	0.0165
AHNAK	9.821	-0.766	0.0191
RIDA	8.717	-0.765	0.0461
PLS3	10.52	-0.765	0.0341
SLC6A8	9.952	-0.764	0.027
MPI	10.309	-0.761	0.0233
ABCB6	11.177	-0.761	0.0471
TAF12	10.656	-0.76	0.0301
DDX1	13.36	-0.759	0.027
HSPB8	7.864	-0.755	0.0102
COPS2	10.367	-0.755	0.0135
METAP2	7.887	-0.753	0.0409
ABCC5	10.84	-0.752	0.018
SNHG21	8.25	0.75	0.0228
NFYA	7.996	0.751	0.0187
TGFBR1	6.529	0.752	0.019
RAB11FIP3	9.297	0.752	0.0226
WRAP53	7.175	0.753	0.0238
EIF2S2	7.968	0.756	0.0161
MAFG	11.542	0.757	0.0212
SPOP	8.13	0.774	0.0123
GCSH	12.724	0.774	0.0191
METTL16	10.585	0.776	0.0254
KLF9	10.948	0.779	0.042
PCTP	10.224	0.78	0.0174
DPH3	11.857	0.78	0.0243
WDFY1	9.546	0.784	0.014
SNORA78	12.42	0.786	0.0363
NDST2	9.29	0.789	0.0331
PSMD3	10.888	0.789	0.0089
ACTR3B	8.09	0.79	0.0337
GPR137	8.453	0.791	0.0434
SMAD7	7.398	0.793	0.00953
BTG1	9.548	0.793	0.0193
IER3	12.605	0.802	0.0463
TSPAN33	8.059	0.805	0.0212
TRAF3IP1	8.788	0.805	0.0395
ALG5	11.703	0.806	0.0366
NDEL1	7.474	0.808	0.0193
TXNDC5	11.708	0.817	0.0247
ARL4C	8.601	0.822	0.0187
SAR1A	10.057	0.823	0.0223
C19orf12	10.116	0.823	0.0346
NUP133	6.88	0.825	0.0132
INF2	10.883	0.83	0.0372
CASTOR1	9.082	0.836	0.0161
HOTAIRM1	7.959	0.839	0.0293
CHERP	8.306	0.841	0.00658
TMEM134	9.429	0.843	0.0239
MGAT2	9.805	0.845	0.0112
B4GALT5	11.961	0.845	0.0314
SLC35F5	8.346	0.855	0.0237
LINC00673	8.37	0.86	0.0228
GALNT2	10.335	0.866	0.0208
LOC100287015	7.46	0.868	0.0335
IPPK	7.25	0.869	0.0228
ARHGEF26	8.044	0.875	0.0471
ST6GALNAC1	7.46	0.877	0.0321
C19orf57	8.776	0.877	0.0239
REV3L	9.408	0.877	0.0179
FAM234B	8.542	0.879	0.0165
ASB13	10.209	0.884	0.0285
RPL27A	6.656	0.891	0.019
CCNJ	7.124	0.891	0.0243
MOB3B	8.612	0.891	0.021
ITPRIP	10.655	0.892	0.0152
ADCY9	8.823	0.902	0.0186
DNAL4	7.339	0.907	0.0223
C6orf120	7.46	0.918	0.0368
SPRR2E	8.593	0.918	0.0151
RUNX1	7.407	0.925	0.0293
SPRR2F	8.335	0.929	0.0167
NFKBIA	11.093	0.934	0.0293
R3HDM2	9.22	0.936	0.00625
DANCR	11.845	0.936	0.0419
MINPP1	7.81	0.962	0.0103
PAG1	9.004	0.967	0.0132
CXCL1	8.039	0.982	0.0337
ERVMER34-1	9.149	0.994	0.0228
CALML4	8.98	0.996	0.0102
ILF3-DT	9.896	1.007	0.0104
NUP98	10.526	1.027	0.00455
NUAK1	8.298	1.034	0.0333
NONO	11.755	1.037	0.00564
SPRR2A	8.69	1.042	0.0322
PXN	13.306	1.047	0.0043
C11orf96	12.773	1.068	0.0043
ICK	8.309	1.078	0.0326
HS3ST1	8.326	1.083	0.00867
SNHG19	11.351	1.083	0.0238
LINC01003	8.483	1.088	0.0308
DEXI	11.42	1.095	0.047
CRELD1	7.27	1.099	0.0187
RHOB	9.181	1.099	0.00591
IL6R	7.399	1.1	0.0131
OLIG1	7.775	1.122	0.0174
TENT5A	9.286	1.128	0.0067
TRIM11	7.78	1.13	0.0178
BCL7A	8.61	1.131	0.00595
IP6K2	10.911	1.137	0.0174
LOC730183	8.071	1.141	0.0103
POGLUT2	8.315	1.145	0.0135
SENP3	10.368	1.167	0.00385
LINC01481	7.737	1.179	0.0174
NFKBIZ	7.157	1.182	0.0075
SF3B5	13.496	1.185	0.0172
ARL6IP1	9.419	1.19	0.0167
NAA60	12.394	1.209	0.00684
ONECUT2	7.636	1.218	0.00883
RPIA	10.837	1.218	0.00591
MLX	10.753	1.222	0.00634
AMMECR1L	10.008	1.225	0.0103
PDCD6IPP2	10.791	1.244	0.0197
KMT5A	7.534	1.266	0.00989
SNHG16	13.54	1.272	0.00867
CPOX	10.901	1.28	0.0043
PIK3R2	12.898	1.282	0.0274
GNG10	11.597	1.298	0.0193
C4orf46	7.749	1.308	0.00591
RASD1	7.439	1.315	0.0372
TRAPPC10	7.66	1.317	0.00463
NCALD	7.731	1.365	0.00824
MIPEP	10.483	1.388	0.0247
HDAC3	11.149	1.407	0.00385
SLC7A11	10.248	1.422	0.00311
OPN3	6.79	1.484	0.027
NCOA7	9.149	1.499	0.00636
CDC42SE2	9.375	1.862	0.00385
