# Supplementary material for: FBXO32 links ubiquitination to epigenetic reprograming of melanoma cells
Source: Cell Death Differ. 2021 Jan 18;28(6):1837–48. doi: 10.1038/s41418-020-00710-x (PMC8184796; doi:10.1038/s41418-020-00710-x)
Supplement: Supplementary file 3 — supplemental table 3 [file 41418_2020_710_MOESM3_ESM.xlsx]

## Sheet: Feuil1
Supplemental table 3. List of the peptides identified by mass spectrometry in two independent experiments.
Protein	UNIQUE PEPTIDE EXP1	UNIQUE PEPTIDE EXP2
ACACA	3	1
ACO1	2	4
ACOT9	2	1
AGL	3	1
AIFM2	3	1
AKAP12	2	1
AKAP8	2	4
AP3B1	8	1
APPL1	1	1
ARIH1	1	1
ARMT1	1	1
ASCC3	2	1
ASNS	3	5
ATAD3A	1	5
ATP2B1	1	2
ATXN10	6	3
AUP1	3	1
BICD2	1	5
BRIX1	1	8
C5orf22	2	2
CARM1	1	3
CDK11B	4	1
CDK9	1	2
CEP131	1	12
CKAP5	4	1
CLIP1	1	3
CLPB	1	2
CLPX	2	5
CNOT1	3	1
COPG2	3	1
COPS3	3	1
COPS4	6	7
COPS6	1	3
CPSF1	1	4
CPSF7	4	1
CRNKL1	3	1
CSTF1	2	4
CSTF3	2	3
CTNND1	2	3
CTPS1	3	7
CUL4A	2	3
CUL4B	2	2
DCTN1	1	7
DCTN4	1	6
DDX24	4	9
DEK	5	4
DHCR24	2	1
DHPS	2	4
DKFZp686E1899	8	2
DKFZp686M24262	5	2
DKFZp781N0678	2	4
DNM2	4	7
DPP9	1	4
DYNC1LI1	1	1
EHD4	2	4
EIF2B3	4	1
EIF3M	5	5
ELAC2	2	4
ERAL1	1	3
ERLIN2	2	2
FAF2	3	1
FAM129B	4	10
FAM98A	1	2
FARSA	6	3
FBXO32	2	2
FGFR1OP	3	14
GDI1	3	8
GIGYF2	1	3
GLG1	2	1
GMPPA	2	2
GNA13	3	1
GNAS	4	1
GNL1	3	2
GPKOW	1	3
GTF3C1	1	11
GTPBP10	1	1
GTPBP4	2	12
H2AFY	4	2
hCG_2002731	1	2
hCG_31253	1	9
HELLS	1	2
HERC5	1	1
HGS	2	3
HMCES	1	1
HSPA14	1	1
HSPBP1	3	2
HSPC142	1	2
IDH3B	7	2
IGF2R	3	2
IKBKAP	3	2
ILVBL	1	1
IPO9	2	2
KRR1	3	7
LACTB	2	1
LAS1L	1	9
LBR	2	4
LOC102724159	1	2
LOC51035	2	4
LRWD1	1	1
LTA4H	3	13
LYAR	1	11
MAD1L1	1	2
MAPK3	4	3
MCMBP	1	3
METTL2B	1	1
MGEA5	3	2
MORF4L1	1	1
MPI	1	1
MRI1	1	3
MRPL37	3	1
MRPL39	1	3
MRPS35	3	4
MRPS5	2	6
MRPS9	5	8
MSH2	10	9
MSTO1	1	1
MTHFD1L	5	1
NADK2	5	1
NAE1	1	7
NAGK	2	4
NCAPG	2	1
NCDN	1	1
NCKAP1	4	1
NCLN	4	1
NME7	2	2
NOC4L	1	8
NOP56	3	24
NPLOC4	2	8
NSF	3	2
NSUN4	2	1
NUP107	2	1
NUP155	7	3
NUP37	1	3
NUP88	2	5
NUP98	1	2
OGFR	2	4
OGT	1	2
OSBPL9	1	1
PAF1	1	2
PAK2	3	9
PARVA	2	2
PBEF1	4	8
PC	1	1
PDLIM1	1	8
PDLIM5	1	3
PFKM	6	5
PKN1	1	1
PLAA	2	8
PLEC	2	33
PMPCA	5	4
PMPCB	3	6
PNKP	1	3
POFUT1	3	4
POLR2A	3	4
POP1	5	12
PPM1F	1	2
PPME1	2	7
PPP1R8	1	1
PRIM2	7	2
PRKACA	1	2
PRPSAP1	3	2
PSMC4	8	6
PSMD12	9	7
RCN2	1	3
RECQL	4	9
RPL29	1	2
RRP8	1	3
RSL1D1	2	13
SAMHD1	2	2
SAP30BP	2	1
SDAD1	2	2
SEC23A	1	3
SEC61A1	1	2
SERPINB6	4	5
SMARCA4	4	8
SMARCA5	7	9
SMARCD1	1	2
SMC4	5	5
SMU1	6	4
STT3A	4	1
STT3B	2	2
SUPT6H	1	10
SURF4	1	1
TBCE	1	8
TBR1	1	1
TEX10	1	7
TFG	4	6
TIMM44	4	1
TJP1	2	6
TMEM43	2	1
TOP2A	2	10
TOR1AIP2	1	2
TRIP12	1	14
TRMT1	1	2
TRMT2A	2	1
TSG101	2	3
TTC4	2	1
TTLL12	1	5
TUBA1C	2	4
TUBB2A	3	2
TUBB3	1	5
TUBB6	2	5
TUBGCP3	1	1
U2SURP	1	1
UAP1	1	13
UBE3A	3	7
UCHL5	5	9
UNC45A	4	1
USP10	1	3
USP11	1	4
USP48	1	3
UTP20	2	1
VPS16	1	1
VPS26B	2	1
VTA1	3	3
WDR3	1	1
